# Supplementary material for: Smartphone Addiction and Related Factors among Athletes
Source: Behav Sci (Basel). 2024 Apr 18;14(4):341. doi: 10.3390/bs14040341 (PMC11154377; doi:10.3390/bs14040341)
Supplement: Supplementary file 1 [file behavsci-14-00341-s001.zip]

Archive with 1 entries (1 files):
- behavsci-2889071-supplementary.pdf
